# Supplementary material for: Bacterial polyextremotolerant bioemulsifiers from arid soils improve water retention capacity and humidity uptake in sandy soil
Source: Microb Cell Fact. 2018 May 31;17:83. doi: 10.1186/s12934-018-0934-7 (PMC5984429; doi:10.1186/s12934-018-0934-7)
Supplement: Supplementary file 1 — Additional file 1:Table S1. List of the 23 bacterial strains used in this work. [file 12934_2018_934_MOESM1_ESM.xlsx]

## Sheet: Table S1
	Additional file 1: Table S1. List of the 23 bacterial strains used in this work
	Isolate name	Base-Pair	16S rDNA Acc. No	Isolate origin	Closest relative species	% homology	Acc.number of the closest relative
	R50	642/655	MG594623	Chott	Bacillus pumilus strain NCTC10337	98	LT906438
	L88	1397/1414	KF111690	Chott	Paenibacillus tarimensis	99	NR_044102
	L100	820/839	MG594637	Chott	Halomonas axialensis strain Althf1	99	NR_027219
	L97b	1433/1436	MG594634	Chott	Bacillus endophyticus strain 2DT	99	NR_025122
	L98	1426/1439	MG594631	Chott	Bacillus licheniformis	99	NR_118996
	R40	1450/1453	MG594633	Chott	Bacillus frigoritolerans strain DSM 8801	99	NR_117474
	L45	1439/1442	MG594628	Chott	Bacillus endophyticus strain 2DT	99	NR_025122
	N11	751/755	MG594618	Desert soil	Streptomyces thinghirensis strain S10	100	NR_116901
	R18	879/880	MG594617	Desert soil	Streptomyces mutabilis strain NRRL ISP-5169	99	NR_044139
	R19g	1381/1404	MG594638	Desert soil	Massilia consociata strain CCUG 58010	98	NR_117040
	R19t	1440/1450	MG594636	Desert soil	Paenibacillus lautus strain JCM 9073	99	NR_040882
	L28	855/861	MG594619	Desert soil	Streptomyces ambofaciens ATCC 23877	99	CP012382
	L9	829/835	MG594622	Desert soil	Streptomyces albogriseolus NBRC 3413	99	NR_112487
	L22	903/906	MG594621	Desert soil	Saccharothrix texasensis strain NRRL B-16134	99	NR_024966
	L4	858/871	MG594620	Desert soil	Bacillus halotolerans DSM 8802	98	AM747812
	L14	808/820	MG594624	Desert soil	Arthrobacter agilis strain DSM 20550	99	NR_026198
	L37	1429/1433	MG594627	Desert soil	Bacillus endophyticus strain 2DT	99	NR_025122
	R22	938/950	MG594625	Desert soil	Microbacterium paludicola strain US15	99	NR_114939
	R55	1466/1467	MG594632	Desert soil	Bacillus frigoritolerans strain DSM 8801	99	NR_117474
	R43	1434/1438	MG594630	Chott	Bacillus mojavensis strain IFO15718	99	NR_024693
	R39	1464/1464	MG594626	Chott	Bacillus mojavensis strain IFO15718	100	NR_024693
	R4p	1422/1423	MG594635	Desert soil	Bacillus mojavensis strain NBRC 15718	99	NR_112725
	N3	1444/1447	MG594629	Desert soil	Bacillus subtilis subsp. spizizenii	99	CP002905
